# Supplementary material for: Cryptic Diversity in Colombian Edible Leaf-Cutting Ants (Hymenoptera: Formicidae)
Source: Insects. 2018 Dec 12;9(4):191. doi: 10.3390/insects9040191 (PMC6316631; doi:10.3390/insects9040191)
Supplement: Supplementary file 1 [file insects-09-00191-s001.zip]

Archive with 14 entries (12 files):
- insects-388917-SI/insects-388917-s/
- insects-388917-SI/insects-388917-s/__MACOSX/
- insects-388917-SI/insects-388917-s/__MACOSX/._Figure_S1.pdf
- insects-388917-SI/insects-388917-s/__MACOSX/._Figure_S2.pdf
- insects-388917-SI/insects-388917-s/__MACOSX/._Figure_S3.pdf
- insects-388917-SI/insects-388917-s/__MACOSX/._Figure_S4.pdf
- insects-388917-SI/insects-388917-s/__MACOSX/._Figure_S5_revised.pdf
- insects-388917-SI/insects-388917-s/__MACOSX/._Hormigas_culonas_TableS1_revised.xlsx
- insects-388917-SI/insects-388917-s/Figure_S1.pdf
- insects-388917-SI/insects-388917-s/Figure_S2.pdf
- insects-388917-SI/insects-388917-s/Figure_S3.pdf
- insects-388917-SI/insects-388917-s/Figure_S4.pdf
- insects-388917-SI/insects-388917-s/Figure_S5_revised.pdf
- insects-388917-SI/insects-388917-s/Hormigas_culonas_TableS1_revised.xlsx
