# Supplementary material for: Cryptic Diversity in Colombian Edible Leaf-Cutting Ants (Hymenoptera: Formicidae)
Source: Insects. 2018 Dec 12;9(4):191. doi: 10.3390/insects9040191 (PMC6316631; doi:10.3390/insects9040191)
Supplement: Supplementary file 1 [file insects-09-00191-s001.zip › insects-388917-SI/insects-388917-s/Hormigas_culonas_TableS1_revised.xlsx]

## Sheet: Sheet1
Species	ID	Country	Locality	Latitude	Longitude	GenBank Accession	Reference
Acromyrmex echinatior	Ae372	Panama	Gamboa	-	-	MK241587	This study
Acromyrmex insinuator	Ae505-AiQ1	Panama	Gamboa	-	-	MK241586	This study
Acromyrmex octospinosus	AoK2	Costa Rica	La Selva	-	-	MK241588	This study
Atta bisphaerica	A29	-	-	-	-	FJ547454	Bacci et al, 2009
Atta bisphaerica	A30	-	-	-	-	FJ547455	Bacci et al, 2009
Atta capiguara	A16	-	-	-	-	FJ547445	Bacci et al, 2009
Atta capiguara	A17	-	-	-	-	FJ547446	Bacci et al, 2009
Atta capiguara	A18	-	-	-	-	FJ547447	Bacci et al, 2009
Atta capiguara	A19	-	-	-	-	FJ547448	Bacci et al, 2009
Atta capiguara	A20	-	-	-	-	FJ547449	Bacci et al, 2009
Atta cephalotes	NI	Nicaragua	-	-	-	EU722293	NA
Atta cephalotes	Ve	Venezuela	-	-	-	EU722294	NA
Atta cephalotes	AM01	Brazil	-	-	-	EU722295	NA
Atta cephalotes	AM02	Brazil	-	-	-	EU722296	NA
Atta cephalotes	CO	Colombia	-	-	-	EU722297	NA
Atta cephalotes	BA01	Brazil	-	-	-	EU722298	NA
Atta cephalotes	BA02	Brazil	-	-	-	EU722299	NA
Atta cephalotes	BA03	Brazil	-	-	-	EU722300	NA
Atta cephalotes	BA04	Brazil	-	-	-	EU722301	NA
Atta cephalotes	AL	Brazil	-	-	-	EU722302	NA
Atta cephalotes	BA05	Brazil	-	-	-	EU722303	NA
Atta cephalotes	BA06	Brazil	-	-	-	EU722304	NA
Atta cephalotes	BA07	Brazil	-	-	-	EU722305	NA
Atta cephalotes	BA08	Brazil	-	-	-	EU722306	NA
Atta cephalotes	BA09	Brazil	-	-	-	EU722307	NA
Atta cephalotes	BA10	Brazil	-	-	-	EU722308	NA
Atta cephalotes	CO-650	Colombia	-	-	-	EU847821	Solomon et al, 2008
Atta cephalotes	CO-651	Colombia	-	-	-	EU847822	Solomon et al, 2008
Atta cephalotes	CO-688	Colombia	-	-	-	EU847823	Solomon et al, 2008
Atta cephalotes	CO-692	Colombia	-	-	-	EU847824	Solomon et al, 2008
Atta cephalotes	CO-693	Colombia	-	-	-	EU847825	Solomon et al, 2008
Atta cephalotes	CO-697	Colombia	-	-	-	EU847826	Solomon et al, 2008
Atta cephalotes	CO-699	Colombia	-	-	-	EU847827	Solomon et al, 2008
Atta cephalotes	AGH03061101	Ecuador	-	-	-	EU847828	Solomon et al, 2008
Atta cephalotes	AGH030612-01	Ecuador	-	-	-	EU847829	Solomon et al, 2008
Atta cephalotes	AL030612-02	Ecuador	-	-	-	EU847830	Solomon et al, 2008
Atta cephalotes	AL030614-02	Ecuador	-	-	-	EU847831	Solomon et al, 2008
Atta cephalotes	ATMCAVE	Belize	-	-	-	EU847832	Solomon et al, 2008
Atta cephalotes	CINCIZOO	Trinidad	-	-	-	EU847833	Solomon et al, 2008
Atta cephalotes	E909	Brazil	-	-	-	EU847834	Solomon et al, 2008
Atta cephalotes	E958	Brazil	-	-	-	EU847835	Solomon et al, 2008
Atta cephalotes	KM-GU	Guyana	-	-	-	EU847836	Solomon et al, 2008
Atta cephalotes	NMG030609-04	Ecuador	-	-	-	EU847837	Solomon et al, 2008
Atta cephalotes	NMG030611-01	Ecuador	-	-	-	EU847838	Solomon et al, 2008
Atta cephalotes	RIH-ESMEC	Ecuador	-	-	-	EU847839	Solomon et al, 2008
Atta cephalotes	SES020106-01	Costa Rica	-	-	-	EU847840	Solomon et al, 2008
Atta cephalotes	SES020107-01	Costa Rica	-	-	-	EU847841	Solomon et al, 2008
Atta cephalotes	SES020107-02	Costa Rica	-	-	-	EU847842	Solomon et al, 2008
Atta cephalotes	SES020107-05	Costa Rica	-	-	-	EU847843	Solomon et al, 2008
Atta cephalotes	SES020107-07	Costa Rica	-	-	-	EU847844	Solomon et al, 2008
Atta cephalotes	SES020108-03	Costa Rica	-	-	-	EU847845	Solomon et al, 2008
Atta cephalotes	SES020109-01	Costa Rica	-	-	-	EU847846	Solomon et al, 2008
Atta cephalotes	SES020109-02	Costa Rica	-	-	-	EU847847	Solomon et al, 2008
Atta cephalotes	SES020110-01	Costa Rica	-	-	-	EU847848	Solomon et al, 2008
Atta cephalotes	SES020113-01	Costa Rica	-	-	-	EU847849	Solomon et al, 2008
Atta cephalotes	SES020113-04	Costa Rica	-	-	-	EU847850	Solomon et al, 2008
Atta cephalotes	SES020113-06	Costa Rica	-	-	-	EU847851	Solomon et al, 2008
Atta cephalotes	SES020113-07	Costa Rica	-	-	-	EU847852	Solomon et al, 2008
Atta cephalotes	SES020113-10	Costa Rica	-	-	-	EU847853	Solomon et al, 2008
Atta cephalotes	SES020524-14	Panama	-	-	-	EU847854	Solomon et al, 2008
Atta cephalotes	SES020531-04	Panama	-	-	-	EU847855	Solomon et al, 2008
Atta cephalotes	SES020602-05	Panama	-	-	-	EU847856	Solomon et al, 2008
Atta cephalotes	SES020603-02	Panama	-	-	-	EU847857	Solomon et al, 2008
Atta cephalotes	SES020604-02	Panama	-	-	-	EU847858	Solomon et al, 2008
Atta cephalotes	SES020606-04	Panama	-	-	-	EU847859	Solomon et al, 2008
Atta cephalotes	SES020609-01	Panama	-	-	-	EU847860	Solomon et al, 2008
Atta cephalotes	SES020609-02	Panama	-	-	-	EU847861	Solomon et al, 2008
Atta cephalotes	SES020609-03	Panama	-	-	-	EU847862	Solomon et al, 2008
Atta cephalotes	SES030112-02	Mexico	-	-	-	EU847863	Solomon et al, 2008
Atta cephalotes	SES030112-04	Mexico	-	-	-	EU847864	Solomon et al, 2008
Atta cephalotes	SES040120-01	Brazil	-	-	-	EU847865	Solomon et al, 2008
Atta cephalotes	SES040120-04	Brazil	-	-	-	EU847866	Solomon et al, 2008
Atta cephalotes	SES040121-03	Brazil	-	-	-	EU847867	Solomon et al, 2008
Atta cephalotes	SES040123-01	Brazil	-	-	-	EU847868	Solomon et al, 2008
Atta cephalotes	SES040123-03	Brazil	-	-	-	EU847869	Solomon et al, 2008
Atta cephalotes	SES040123-06	Brazil	-	-	-	EU847870	Solomon et al, 2008
Atta cephalotes	SES040123-07	Brazil	-	-	-	EU847871	Solomon et al, 2008
Atta cephalotes	SES040124-01	Brazil	-	-	-	EU847872	Solomon et al, 2008
Atta cephalotes	SES040124-02	Brazil	-	-	-	EU847873	Solomon et al, 2008
Atta cephalotes	SES040124-03	Brazil	-	-	-	EU847874	Solomon et al, 2008
Atta cephalotes	SES040125-01	Brazil	-	-	-	EU847875	Solomon et al, 2008
Atta cephalotes	SES040125-02	Brazil	-	-	-	EU847876	Solomon et al, 2008
Atta cephalotes	SES040129-03	Brazil	-	-	-	EU847877	Solomon et al, 2008
Atta cephalotes	SES040129-06	Brazil	-	-	-	EU847878	Solomon et al, 2008
Atta cephalotes	SES040131-04	Brazil	-	-	-	EU847879	Solomon et al, 2008
Atta cephalotes	SES040131-06	Brazil	-	-	-	EU847880	Solomon et al, 2008
Atta cephalotes	SES040131-12	Brazil	-	-	-	EU847881	Solomon et al, 2008
Atta cephalotes	SES040131-13	Brazil	-	-	-	EU847882	Solomon et al, 2008
Atta cephalotes	SES040204-03	Brazil	-	-	-	EU847883	Solomon et al, 2008
Atta cephalotes	SES040208-06	Brazil	-	-	-	EU847884	Solomon et al, 2008
Atta cephalotes	SES040208-10	Brazil	-	-	-	EU847885	Solomon et al, 2008
Atta cephalotes	SES040214-03	Brazil	-	-	-	EU847886	Solomon et al, 2008
Atta cephalotes	SES040215-03	Brazil	-	-	-	EU847887	Solomon et al, 2008
Atta cephalotes	SES040220-01	Brazil	-	-	-	EU847888	Solomon et al, 2008
Atta cephalotes	SES040305-01	Venezuela	-	-	-	EU847889	Solomon et al, 2008
Atta cephalotes	SES040528-01	Peru	-	-	-	EU847890	Solomon et al, 2008
Atta cephalotes	SES040528-06	Peru	-	-	-	EU847891	Solomon et al, 2008
Atta cephalotes	SES040528-08	Peru	-	-	-	EU847892	Solomon et al, 2008
Atta cephalotes	SES040530-03	Peru	-	-	-	EU847893	Solomon et al, 2008
Atta cephalotes	SES040605-01	Peru	-	-	-	EU847894	Solomon et al, 2008
Atta cephalotes	SES040605-03	Peru	-	-	-	EU847895	Solomon et al, 2008
Atta cephalotes	SES040605-06	Peru	-	-	-	EU847896	Solomon et al, 2008
Atta cephalotes	SES040605-07	Peru	-	-	-	EU847897	Solomon et al, 2008
Atta cephalotes	SES040606-01	Peru	-	-	-	EU847898	Solomon et al, 2008
Atta cephalotes	SES040607-01	Peru	-	-	-	EU847899	Solomon et al, 2008
Atta cephalotes	SES040609-01	Peru	-	-	-	EU847900	Solomon et al, 2008
Atta cephalotes	SES040609-05	Peru	-	-	-	EU847901	Solomon et al, 2008
Atta cephalotes	SES040613-02	Peru	-	-	-	EU847902	Solomon et al, 2008
Atta cephalotes	SES040615-03	Peru	-	-	-	EU847903	Solomon et al, 2008
Atta cephalotes	SES040615-05	Peru	-	-	-	EU847904	Solomon et al, 2008
Atta cephalotes	SES040616-02	Peru	-	-	-	EU847905	Solomon et al, 2008
Atta cephalotes	SES040616-03	Peru	-	-	-	EU847906	Solomon et al, 2008
Atta cephalotes	SES040617-02	Peru	-	-	-	EU847907	Solomon et al, 2008
Atta cephalotes	SES040617-03	Peru	-	-	-	EU847908	Solomon et al, 2008
Atta cephalotes	SES050730-04	Venezuela	-	-	-	EU847909	Solomon et al, 2008
Atta cephalotes	SES050801-04	Venezuela	-	-	-	EU847910	Solomon et al, 2008
Atta cephalotes	SES050801-05	Venezuela	-	-	-	EU847911	Solomon et al, 2008
Atta cephalotes	SES050801-06	Venezuela	-	-	-	EU847912	Solomon et al, 2008
Atta cephalotes	SES050803-01	Venezuela	-	-	-	EU847913	Solomon et al, 2008
Atta cephalotes	SES050803-02	Venezuela	-	-	-	EU847914	Solomon et al, 2008
Atta cephalotes	SES050803-03	Venezuela	-	-	-	EU847915	Solomon et al, 2008
Atta cephalotes	SES050803-04	Venezuela	-	-	-	EU847916	Solomon et al, 2008
Atta cephalotes	SES050803-05	Venezuela	-	-	-	EU847917	Solomon et al, 2008
Atta cephalotes	SES050803-06	Venezuela	-	-	-	EU847918	Solomon et al, 2008
Atta cephalotes	SES050804-02	Venezuela	-	-	-	EU847919	Solomon et al, 2008
Atta cephalotes	SES050804-03	Venezuela	-	-	-	EU847920	Solomon et al, 2008
Atta cephalotes	SES050804-04	Venezuela	-	-	-	EU847921	Solomon et al, 2008
Atta cephalotes	SES050807-11	Venezuela	-	-	-	EU847922	Solomon et al, 2008
Atta cephalotes	SES050817-02	Venezuela	-	-	-	EU847923	Solomon et al, 2008
Atta cephalotes	SES050817-03	Venezuela	-	-	-	EU847924	Solomon et al, 2008
Atta cephalotes	SSP0304XX-XX	Mexico	-	-	-	EU847925	Solomon et al, 2008
Atta cephalotes	SV030618-09	Ecuador	-	-	-	EU847926	Solomon et al, 2008
Atta cephalotes	TIKAL	Guatemala	-	-	-	EU847927	Solomon et al, 2008
Atta cephalotes	UGM050719-03	French Guiana	-	-	-	EU847928	Solomon et al, 2008
Atta cephalotes	UGM050727-01	French Guiana	-	-	-	EU847929	Solomon et al, 2008
Atta cephalotes	UGM050727-02	French Guiana	-	-	-	EU847930	Solomon et al, 2008
Atta cephalotes	UGM050727-03	French Guiana	-	-	-	EU847931	Solomon et al, 2008
Atta cephalotes	UGM050727-04	French Guiana	-	-	-	EU847932	Solomon et al, 2008
Atta cephalotes	UGM950108-05	Trinidad	-	-	-	EU847933	Solomon et al, 2008
Atta cephalotes	UGM950109-04	Trinidad	-	-	-	EU847934	Solomon et al, 2008
Atta cephalotes	UGM950111-02	Trinidad	-	-	-	EU847935	Solomon et al, 2008
Atta cephalotes	UGM950111-03	Trinidad	-	-	-	EU847936	Solomon et al, 2008
Atta cephalotes	UGM950113-07	Trinidad	-	-	-	EU847937	Solomon et al, 2008
Atta cephalotes	UGM950114-10	Trinidad	-	-	-	EU847938	Solomon et al, 2008
Atta cephalotes	SES020113-01	-	-	-	-	FJ547460	Bacci et al, 2009
Atta cephalotes	SES040131-04	-	-	-	-	FJ547461	Bacci et al, 2009
Atta cephalotes	SES040125-03	-	-	-	-	FJ547462	Bacci et al, 2009
Atta cephalotes	SES040123-07	-	-	-	-	FJ547463	Bacci et al, 2009
Atta cephalotes	SES040123-01	-	-	-	-	FJ547464	Bacci et al, 2009
Atta cephalotes	SES040208-10	-	-	-	-	FJ547465	Bacci et al, 2009
Atta cephalotes	176740	Panama	Gamboa	9.11489	-79.6978	MK241595	This study
Atta colombica	AGH020623-14	Costa Rica	-	-	-	EU847939	Solomon et al, 2008
Atta colombica	E523C	-	-	-	-	FJ547457	Bacci et al, 2009
Atta colombica	E523D	-	-	-	-	FJ547458	Bacci et al, 2009
Atta colombica	177478	Panama	Gamboa	9.1197	-79.697	MK241589	This study
Atta colombica	177390	Panama	Gamboa	9.1197	-79.697	MK241590	This study
Atta colombica	177483	Panama	Gamboa	9.1197	-79.697	MK241591	This study
Atta colombica	177479	Panama	Gamboa	9.1197	-79.697	MK241592	This study
Atta colombica	177470	Panama	Gamboa	9.1197	-79.697	MK241593	This study
Atta colombica	177367	Panama	Gamboa	9.1197	-79.697	MK241594	This study
Atta colombica	177468	Panama	Gamboa	9.1197	-79.697	MK241596	This study
Atta colombica	177465	Panama	Gamboa	9.1197	-79.697	MK241597	This study
Atta colombica	177462	Panama	Gamboa	9.1197	-79.697	MK241598	This study
Atta colombica	177454	Panama	Gamboa	9.1197	-79.697	MK241599	This study
Atta colombica	177459	Panama	Gamboa	9.1197	-79.697	MK241600	This study
Atta colombica	177445	Panama	Gamboa	9.1197	-79.697	MK241601	This study
Atta colombica	177122	Panama	Gamboa	9.11489	-79.6978	MK241602	This study
Atta colombica	177440	Panama	Gamboa	9.1197	-79.697	MK241603	This study
Atta colombica	Ac-2012-1	Panama	Gamboa	9.11613	-79.698	MK241604	This study
Atta colombica	Ac-2009-47	Panama	Gamboa	-	-	MK241605	This study
Atta colombica	Ac-2009-42	Panama	Gamboa	-	-	MK241611	This study
Atta colombica	Ac-2009-45	Panama	Gamboa	-	-	MK241612	This study
Atta colombica	177388	Panama	Gamboa	9.1197	-79.697	MK241613	This study
Atta colombica	177433	Panama	Gamboa	9.1197	-79.697	MK241614	This study
Atta colombica	177435	Panama	Gamboa	9.1197	-79.697	MK241615	This study
Atta colombica	177491	Panama	Gamboa	9.1197	-79.697	MK241617	This study
Atta colombica	Ac-2012-8	Panama	Gamboa	9.12017	-79.7004	MK241618	This study
Atta colombica	Ac-2011-2	Panama	Gamboa	9.11606	-79.6998	MK241619	This study
Atta colombica	Ac-2011-1	Panama	Gamboa	-	-	MK241620	This study
Atta colombica	177472	Panama	Gamboa	9.1197	-79.697	MK241621	This study
Atta colombica	177427	Panama	Gamboa	9.1197	-79.697	MK241622	This study
Atta colombica	177429	Panama	Gamboa	9.1197	-79.697	MK241623	This study
Atta colombica	177368	Panama	Gamboa	9.1197	79.697	MK241624	This study
Atta colombica	177366	Panama	Gamboa	9.1197	-79.697	MK241625	This study
Atta colombica	177397	Panama	Gamboa	9.1197	-79.697	MK241626	This study
Atta colombica	177415	Panama	Gamboa	9.1197	-79.697	MK241627	This study
Atta colombica	Ac-2012-31	Panama	Gamboa	9.11958	-79.6936	MK241628	This study
Atta colombica	Ac-2012-32	Panama	Gamboa	9.11705	-79.6941	MK241629	This study
Atta colombica	177419	Panama	Gamboa	9.1197	-79.697	MK241630	This study
Atta colombica	177393	Panama	Gamboa	9.1197	-79.697	MK241631	This study
Atta colombica	Ac-2006-27	Panama	Gamboa	-	-	MK241632	This study
Atta colombica	177387	Panama	Gamboa	9.1197	-79.697	MK241633	This study
Atta colombica	177481	Panama	Gamboa	9.1197	-79.697	MK241634	This study
Atta colombica	177408	Panama	Gamboa	9.1197	79.697	MK241635	This study
Atta colombica	177407	Panama	Gamboa	9.1197	-79.697	MK241636	This study
Atta colombica	177405	Panama	Gamboa	9.1197	-79.697	MK241637	This study
Atta colombica	177146	Panama	La Seda	9.15451	-79.7358	MK241649	This study
Atta colombica	Ac-2012-2	Panama	Gamboa	9.11615	-79.6981	MK241655	This study
Atta colombica	Ac-2009-46	Panama	Gamboa	-	-	MK241656	This study
Atta colombica	Ac-2011-3	Panama	Gamboa	-	-	MK241658	This study
Atta colombica	Ac-2012-30	Panama	Gamboa	9.11671	-79.7015	MK241659	This study
Atta insularis	CR050316-02	-	-	-	-	FJ547466	Bacci et al, 2009
Atta laevigata	CR060816-01	Brazil	-	-	-	EU848063	Solomon et al, 2008
Atta laevigata	CR060817-02	Brazil	-	-	-	EU848064	Solomon et al, 2008
Atta laevigata	CR060819-04	Brazil	-	-	-	EU848065	Solomon et al, 2008
Atta laevigata	CR060820-09	Brazil	-	-	-	EU848066	Solomon et al, 2008
Atta laevigata	CR060903-07	Brazil	-	-	-	EU848067	Solomon et al, 2008
Atta laevigata	CR060904-25	Brazil	-	-	-	EU848068	Solomon et al, 2008
Atta laevigata	SES040127-01	Brazil	-	-	-	EU848069	Solomon et al, 2008
Atta laevigata	SES040201-02	Brazil	-	-	-	EU848070	Solomon et al, 2008
Atta laevigata	SES040207-01	Brazil	-	-	-	EU848071	Solomon et al, 2008
Atta laevigata	SES040207-02	Brazil	-	-	-	EU848072	Solomon et al, 2008
Atta laevigata	SES040207-03	Brazil	-	-	-	EU848073	Solomon et al, 2008
Atta laevigata	SES040209-07	Brazil	-	-	-	EU848074	Solomon et al, 2008
Atta laevigata	SES040218-02	Brazil	-	-	-	EU848075	Solomon et al, 2008
Atta laevigata	SES040218-04	Brazil	-	-	-	EU848076	Solomon et al, 2008
Atta laevigata	SES040221-02	Brazil	-	-	-	EU848077	Solomon et al, 2008
Atta laevigata	SES050807-16	Venezuela	-	-	-	EU848078	Solomon et al, 2008
Atta laevigata	SES050807-17	Venezuela	-	-	-	EU848079	Solomon et al, 2008
Atta laevigata	SES050807-18	Venezuela	-	-	-	EU848080	Solomon et al, 2008
Atta laevigata	SES050814-02	Venezuela	-	-	-	EU848081	Solomon et al, 2008
Atta laevigata	SES050814-08	Venezuela	-	-	-	EU848082	Solomon et al, 2008
Atta laevigata	SES050814-10	Venezuela	-	-	-	EU848083	Solomon et al, 2008
Atta laevigata	SES050814-11	Venezuela	-	-	-	EU848084	Solomon et al, 2008
Atta laevigata	SES050814-13	Venezuela	-	-	-	EU848085	Solomon et al, 2008
Atta laevigata	SES050816-01	Venezuela	-	-	-	EU848086	Solomon et al, 2008
Atta laevigata	SES050816-04	Venezuela	-	-	-	EU848087	Solomon et al, 2008
Atta laevigata	SES050816-05	Venezuela	-	-	-	EU848088	Solomon et al, 2008
Atta laevigata	SES050816-06	Venezuela	-	-	-	EU848089	Solomon et al, 2008
Atta laevigata	SES050818-06	Venezuela	-	-	-	EU848090	Solomon et al, 2008
Atta laevigata	SES050818-08	Venezuela	-	-	-	EU848091	Solomon et al, 2008
Atta laevigata	SES050819-02	Venezuela	-	-	-	EU848092	Solomon et al, 2008
Atta laevigata	A22	-	-	-	-	FJ547450	Bacci et al, 2009
Atta laevigata	A23	-	-	-	-	FJ547451	Bacci et al, 2009
Atta laevigata	A24	-	-	-	-	FJ547452	Bacci et al, 2009
Atta laevigata	E677	-	-	-	-	FJ547456	Bacci et al, 2009
Atta laevigata	61015-02	Colombia	San Gil	-	-	MK241606	This study
Atta laevigata	61015-01	Colombia	San Gil	-	-	MK241607	This study
Atta laevigata	61015-07	Colombia	San Gil	-	-	MK241608	This study
Atta laevigata	61015-09	Colombia	San Gil	-	-	MK241610	This study
Atta laevigata	SanGil1-B	Colombia	San Gil	-	-	MK241616	This study
Atta laevigata	61015-06	Colombia	San Gil	-	-	MK241638	This study
Atta laevigata	61015-24	Colombia	San Gil	-	-	MK241639	This study
Atta laevigata	61015-17	Colombia	San Gil	-	-	MK241640	This study
Atta laevigata	61015-20	Colombia	San Gil	-	-	MK241641	This study
Atta laevigata	61015-25	Colombia	San Gil	-	-	MK241642	This study
Atta laevigata	61015-28	Colombia	San Gil	-	-	MK241643	This study
Atta laevigata	61015-26	Colombia	San Gil	-	-	MK241644	This study
Atta laevigata	61015-21	Colombia	San Gil	-	-	MK241645	This study
Atta laevigata	61015-11	Colombia	San Gil	-	-	MK241646	This study
Atta laevigata	61015-12	Colombia	San Gil	-	-	MK241647	This study
Atta laevigata	61015-13	Colombia	San Gil	-	-	MK241648	This study
Atta laevigata	61015-18	Colombia	San Gil	-	-	MK241650	This study
Atta laevigata	61015-19	Colombia	San Gil	-	-	MK241651	This study
Atta laevigata	61015-14	Colombia	San Gil	-	-	MK241652	This study
Atta laevigata	61015-10	Colombia	San Gil	-	-	MK241653	This study
Atta laevigata	SanGil1-A	Colombia	San Gil	-	-	MK241657	This study
Atta mexicana	GUADALUPE	Mexico	-	-	-	EU847940	Solomon et al, 2008
Atta mexicana	MEX10	-	-	-	-	FJ547467	Bacci et al, 2009
Atta mexicana	MEX1	-	-	-	-	FJ547468	Bacci et al, 2009
Atta opaciceps	IS060307-01	-	-	-	-	FJ547470	Bacci et al, 2009
Atta robusta	A13	-	-	-	-	FJ547442	Bacci et al, 2009
Atta robusta	A15	-	-	-	-	FJ547444	Bacci et al, 2009
Atta saltensis	SALT F	-	-	-	-	FJ547469	Bacci et al, 2009
Atta sexdens	CR060807-01	Brazil	-	-	-	EU848123	Solomon et al, 2008
Atta sexdens	CR060817-05	Brazil	-	-	-	EU848124	Solomon et al, 2008
Atta sexdens	SES040124-07	Brazil	-	-	-	EU848125	Solomon et al, 2008
Atta sexdens	SES040124-09	Brazil	-	-	-	EU848126	Solomon et al, 2008
Atta sexdens	SES040125-05	Brazil	-	-	-	EU848127	Solomon et al, 2008
Atta sexdens	SES040125-06	Brazil	-	-	-	EU848128	Solomon et al, 2008
Atta sexdens	SES040131-11	Brazil	-	-	-	EU848129	Solomon et al, 2008
Atta sexdens	SES040208-02	Brazil	-	-	-	EU848130	Solomon et al, 2008
Atta sexdens	SES040212-06	Brazil	-	-	-	EU848131	Solomon et al, 2008
Atta sexdens	SES040213-03	Brazil	-	-	-	EU848132	Solomon et al, 2008
Atta sexdens	SES040215-07	Brazil	-	-	-	EU848133	Solomon et al, 2008
Atta sexdens	SES040215-08	Brazil	-	-	-	EU848134	Solomon et al, 2008
Atta sexdens	SES040215-10	Brazil	-	-	-	EU848135	Solomon et al, 2008
Atta sexdens	SES040216-03	Brazil	-	-	-	EU848136	Solomon et al, 2008
Atta sexdens	SES040221-01	Brazil	-	-	-	EU848137	Solomon et al, 2008
Atta sexdens	SES040606-03	Peru	-	-	-	EU848138	Solomon et al, 2008
Atta sexdens	SES040613-01	Peru	-	-	-	EU848139	Solomon et al, 2008
Atta sexdens	SES040614-01	Peru	-	-	-	EU848140	Solomon et al, 2008
Atta sexdens	SES040614-02	Peru	-	-	-	EU848141	Solomon et al, 2008
Atta sexdens	SES040614-03	Peru	-	-	-	EU848142	Solomon et al, 2008
Atta sexdens	SES040615-01	Peru	-	-	-	EU848143	Solomon et al, 2008
Atta sexdens	SES040618-01	Peru	-	-	-	EU848144	Solomon et al, 2008
Atta sexdens	SES040619-03	Peru	-	-	-	EU848145	Solomon et al, 2008
Atta sexdens	SES050728-02	Venezuela	-	-	-	EU848146	Solomon et al, 2008
Atta sexdens	SES050728-08	Venezuela	-	-	-	EU848147	Solomon et al, 2008
Atta sexdens	SES050802-01	Venezuela	-	-	-	EU848148	Solomon et al, 2008
Atta sexdens	SES050802-02	Venezuela	-	-	-	EU848149	Solomon et al, 2008
Atta sexdens	SES050814-01	Venezuela	-	-	-	EU848150	Solomon et al, 2008
Atta sexdens	SES050814-06	Venezuela	-	-	-	EU848151	Solomon et al, 2008
Atta sexdens	SES050815-01	Venezuela	-	-	-	EU848152	Solomon et al, 2008
Atta sexdens	SES050824-01	Venezuela	-	-	-	EU848153	Solomon et al, 2008
Atta sexdens	UGM050721-02	French Guiana	-	-	-	EU848154	Solomon et al, 2008
Atta sexdens	UGM050721-05	French Guiana	-	-	-	EU848155	Solomon et al, 2008
Atta sexdens	UGM050723-08	French Guiana	-	-	-	EU848156	Solomon et al, 2008
Atta sexdens	UGM050723-09	French Guiana	-	-	-	EU848157	Solomon et al, 2008
Atta sexdens	UGM050724-01	French Guiana	-	-	-	EU848158	Solomon et al, 2008
Atta sexdens	UGM050724-10	French Guiana	-	-	-	EU848159	Solomon et al, 2008
Atta sexdens	UGM050725-01	French Guiana	-	-	-	EU848160	Solomon et al, 2008
Atta sexdens	UGM050725-02	French Guiana	-	-	-	EU848161	Solomon et al, 2008
Atta sexdens	UGM050725-03	French Guiana	-	-	-	EU848162	Solomon et al, 2008
Atta sexdens	UGM050725-05	French Guiana	-	-	-	EU848163	Solomon et al, 2008
Atta sexdens	UGM050725-09	French Guiana	-	-	-	EU848164	Solomon et al, 2008
Atta sexdens	UGM050726-10	French Guiana	-	-	-	EU848165	Solomon et al, 2008
Atta sexdens	UGM050726-11	French Guiana	-	-	-	EU848166	Solomon et al, 2008
Atta sexdens	UGM050726-13	French Guiana	-	-	-	EU848167	Solomon et al, 2008
Atta sexdens	UGM050726-15	French Guiana	-	-	-	EU848168	Solomon et al, 2008
Atta sexdens	As-2011-4	Panama	Gamboa	9.11881	-79.6964	MK241609	This study
Atta sexdens	As-13-BB	Panama	-	-	-	MK241654	This study
Atta sexdens piriventris	A1	-	-	-	-	FJ547432	Bacci et al, 2009
Atta sexdens piriventris	A2	-	-	-	-	FJ547433	Bacci et al, 2009
Atta sexdens piriventris	A3	-	-	-	-	FJ547434	Bacci et al, 2009
Atta sexdens rubropilosa	A4	-	-	-	-	FJ547435	Bacci et al, 2009
Atta sexdens rubropilosa	A5	-	-	-	-	FJ547436	Bacci et al, 2009
Atta sexdens rubropilosa	A6	-	-	-	-	FJ547437	Bacci et al, 2009
Atta sexdens rubropilosa	A7	-	-	-	-	FJ547438	Bacci et al, 2009
Atta sexdens sexdens	A8	-	-	-	-	FJ547439	Bacci et al, 2009
Atta sexdens sexdens	A9	-	-	-	-	FJ547440	Bacci et al, 2009
Atta sexdens sexdens	A10	-	-	-	-	FJ547441	Bacci et al, 2009
Atta texana	BFL-2	United States	-	-	-	EU847941	Solomon et al, 2008
Atta texana	E521	-	-	-	-	FJ547459	Bacci et al, 2009
Atta vollenweideri	A26	-	-	-	-	FJ547453	Bacci et al, 2009
